# Supplementary material for: Functionalized Titanium Dioxide Nanoparticle-Based Electrochemical Immunosensor for Detection of SARS-CoV-2 Antibody
Source: Diagnostics (Basel). 2022 Oct 27;12(11):2612. doi: 10.3390/diagnostics12112612 (PMC9689474; doi:10.3390/diagnostics12112612)
Supplement: Supplementary file 1 [file diagnostics-12-02612-s001.zip]

Archive with 1 entries (1 files):
- diagnostics-1971140-supplementary.pdf
